# Supplementary material for: Identification and application of anti-inflammatory compounds screening system based on RAW264.7 cells stably expressing NF-κB-dependent SEAP reporter gene
Source: BMC Pharmacol Toxicol. 2017 Jan 18;18:5. doi: 10.1186/s40360-016-0113-6 (PMC5242024; doi:10.1186/s40360-016-0113-6)
Supplement: Additional file 2: — Supporting data for Fig. 2, Fig. 4, Table 1, Table 2, Additional file 1: Figure S1 and Figure S2. (XLSX 66 kb) [file 40360_2016_113_MOESM2_ESM.xlsx]

## Sheet: Figure2
	Concentration of cIAP(mU/mL)	OD405nm										Concentration of cIAP(mU/mL)	OD405nm
		The first			The second			The third				0	-0.001	0.002	0
	0	-0.00101	-0.00097	-0.00102	0.0019	0.00198	0.00212	-0.0010124	-0.00104989	0.00206229		8	0.266	0.253	0.28
	8	0.27132	0.25802	0.26866	0.24794	0.26565	0.24541	0.2884	0.2744	0.2772		16	0.51	0.5	0.525
	16	0.4896	0.5253	0.5151	0.51	0.505	0.485	0.50925	0.55125	0.5145		24	0.702	0.737	0.713
	24	0.72306	0.6669	0.71604	0.72226	0.75911	0.72963	0.72726	0.69161	0.72013		32	0.997	1.022	0.988
	32	0.97706	1.02691	0.98703	1.01178	1.05266	1.00156	1.01072	0.970018	0.983258		40	1.206	1.296	1.339
	40	1.23012	1.21806	1.16982	1.24416	1.28304	1.3608	1.38078	1.32842	1.3078
The cells number per well (×104)	No LPS Induced (OD405nm)									Induced by LPS (OD405nm)										log2(cells number)	No LPS Induced (OD405nm)			Induced by LPS (OD405nm)
	The first			The second			The third			The first			The second			The third				13.29	0.176293	0.20431	0.25074	0.315203	0.357456	0.443536
1	0.16168	0.17149	0.19571	0.19737	0.20667	0.20889	0.22651	0.24644	0.279269	0.30213	0.314919	0.32856	0.332829	0.352909	0.386629	0.41083	0.456389	0.463389		14.29	0.610276	0.679712	0.742469	0.567366	0.852039	1.00098
2	0.5679	0.600489	0.662439	0.631239	0.764278	0.64362	0.72123	0.750278	0.755899	0.47331	0.55267	0.676119	0.761478	0.870029	0.924608	0.933739	1.0306	1.0386		15.29	1.54559	1.61332	1.51212	1.20682	2.38314	2.54273
4	1.54373	1.51458	1.57846	1.63327	1.56355	1.64316	1.45317	1.45827	1.62493	1.1681	1.21677	1.2356	2.26633	2.36951	2.51357	2.51619	2.55415	2.55785		16.29	2.54752	2.52132	2.62007	3.03708	3.06554	3.12714
8	2.54789	2.67294	2.42175	2.45517	2.48824	2.62056	2.57523	2.68404	2.60094	3.01852	3.0432	3.04954	3.05589	3.05965	3.08108	3.09486	3.10252	3.18404		17.29	2.77239	2.83094	2.90669	3.02131	3.09475	3.24789
16	2.7821	2.93999	2.59508	2.7942	2.80298	2.89565	3.01803	2.89787	2.80417	3.007	3.02692	3.03001	3.04848	3.09669	3.13907	3.1964	3.26659	3.28069
		Induced with different concentration of LPS(ng/mL)
		0	0.1	1	10	100
OD405nm	The first	1.30699	0.524887	0.965432	1.89927	1.78544		CLPS (ng/mL)	Con	0.1	1	10	100		logCLPS (ng/mL)	The angoist ratio(%)
		0.945274	0.892464	1.35764	0.854439	2.19675		The relative expression of the SEAP (Folds)	1.06671	0.614565	0.882227	1.37076	1.84967		-1	-35.0405	-36.4898	-25.4485
		1.42402	0.821394	0.754288	1.85429	2.12628			0.870089	0.598622	0.957219	1.41848	1.78244		0	-10.7071	-3.88955	8.41236
									1.0632	0.720073	1.09253	1.51907	1.84808		1	33.7059	38.0443	47.1896
	The second	1.32548	0.772588	0.887768	1.87395	2.10984									2	77.2435	71.132	77.0988
		0.956373	1.16388	1.24874	1.23848	1.92848
		0.716793	0.252332	1.17582	1.64508	1.85952
	The third	1.32939	0.672835	1.29399	1.87368	2.19786
		1.10386	1.19872	1.45898	1.27464	1.98752
		1.23092	0.69776	0.983325	1.92438	1.91809
		Induced with different concentration of PDTC(μM)						CPDTC (μM)	Con	0.1	1	10	100		logCPDTC (μM)	The inhibion ratio(%)
		0	0.1	1	10	100		The relative expression of the SEAP (Folds)	0.963144	0.957715	0.777245	0.231424	0.0398191		-1	0.56365	-9.5183	-7.67391
OD405nm	The first	0.957453	0.720222	0.663162	0.242423	0.0434433			1.09726	1.2017	0.803698	0.290703	0.0482374		0	19.3012	26.754	1.7455
		0.953863	1.25099	0.947462	0.333523	0.0564432			0.939596	1.0117	0.923195	0.283075	0.0441128		1	75.972	73.5064	69.8727
		1.16176	1.08454	0.869312	0.162453	0.0271633									2	95.8657	95.6038	95.3051
	The second	1.01552	1.28281	0.898422	0.261573	0.0458933
		0.961702	1.30048	0.976343	0.284293	0.0427532
		1.52377	1.25094	0.689573	0.381673	0.0652633
	The third	0.969852	1.12672	1.07355	0.390633	0.0626032
		0.985003	1.29885	0.973852	0.268853	0.0323132
		1.04309	0.802433	0.898212	0.243713	0.0458332
		Induced with different concentration of BAY117085(μM)						CBAY117085（μM）	Con	0.1	1	10	50		logCBAY117085 （μM）	The inhibition ratio（%）
		0	0.1	1	10	50		The relative expression of the SEAP (Folds)	1.03618	0.746111	0.602554	0.0153126	0.0213933		-1	27.1119	24.4854	20.8423	15.0927
OD405nm	The first	1.66927	1.03263	0.976686	0.0172166	0.0147266			0.984471	0.737294	0.68756	0.0192466	0.0211201		0	41.1361	29.5793	41.2136	32.1811
		1.69339	1.31665	1.127	0.0419567	0.0309166			0.979349	0.810289	0.601761	0.0162597	0.0269111		1	98.5041	98.0287	98.4116	98.2366
		1.62029	1.28268	0.829475	0.0153666	0.0584966									1.3	97.9101	97.8368	97.371	98.474
	The second	1.57457	1.39904	1.14627	0.0201966	0.0262566
		1.58979	1.10569	1.10228	0.0275666	0.0302866
		1.58844	1.08432	1.0984	0.0459266	0.0462666
	The third	1.79315	1.31626	0.899868	0.014923	0.0283988
		1.81576	1.56786	1.08633	0.0537708	0.0637649
		1.74591	1.35464	1.16171	0.016363	0.0486126

## Sheet: Figure4
	HepG2 COX-2											Hela COX-2
	con			w10			PDTC					con			w10			PDTC
24h	0.977775	1.02222	1	0.466598	0.419654	0.558499	0.579778	0.518488	0.734468		24h	0.956601	0.978691	1.06471	0.669931	0.681353	0.762156	0.814125	0.787386	0.720979
48h	1	1.01091	0.989094	0.896933	0.657491	0.572518	0.236025	0.704566	0.785496		48h	1	1.03727	0.962734	0.565558	0.592258	0.565558	0.627378	0.547948	0.584438
	HepG2 ICAM1											Hela ICAM1
	con			w10			PDTC					con			w10			PDTC
24h	0.816761	1.09921	1.08403	0.66137	0.450664	0.529496	0.87679	0.802528	0.560448		24h	1.00536	0.994637	1.00036	0.444455	0.612948	0.544313	0.65539	0.703715	0.561669
48h	0.903424	0.924506	0.802904	0.913198	0.779734	0.773968	1.18338	0.628976	0.87948		48h	0.922037	1.07796	1.00108	0.526144	0.544577	0.708868	0.474901	0.770517	0.821237
	HepG2 MCP1											Hela MCP1
	con			w10			PDTC					Con			W10			PDTC
24h	1	0.99768	1.00232	0.812625	0.91348	0.485024	0.785179	0.611558	0.538329		24h	1.10223	0.897773	1	0.946693	1.21604	0.727289	0.611566	1.19797	0.80722
48h	1.0981	0.9019	1.00016	0.535175	0.665799	0.717509	0.728818	0.69823	0.714424		48h	1.05879	1.06582	0.875391	0.385742	0.519444	0.646229	0.348394	0.379402	0.707396
The numbers express the relative expression of target gene (folds)
	0h			24h			48h
Con	544.7	532.4	490	429.8	403.7	384.5	281.9	211.1	167.04
W10	496.19	513.3	462.8	480.24	480.24	454.1	459.4	459.1	452.4
The numbers express the width of scratches in Hela cells (nm)

## Sheet: Table1
Chemical No	con	w1	w2	w3	w4	w5	w6	w7	w8	w9	w10	w11	w12	w13	w14	w15	w19	w20
The inhibition ratio (%)	4.936	-14.1628	-38.2348	-12.2518	0.30849	-13.0984	-8.14239	4.5288	15.7979	21.75	39.0037	13.2899	21.1149	-7.67512	-1.84758	100	24.88	49.2174
	-0.965179	-10.9197	-22.8053	-7.02464	-2.41061	-16.8451	-9.76698	-4.14805	-2.15361	1.06854	20.7545	12.3238	-4.19452	-1.64438	1.28145	22.1829	16.7327	25.1915
	-3.9708	-9.86787	-8.16042	-8.84726	-6.65239	-8.27526	-1.27984	6.24681	0.89543	-3.60481	21.8523	13.3686	-3.45355	2.59903	-7.98996	6.68042	5.68011	15.0623
Chemical No	w21	w22	w23	k1	k2	k3	k4	k5	k6	k7	k8	k9	k10	k11	k12	k13	k14	k15
The inhibition ratio (%)	-13.2117	-21.3802	-19.5694	-15.3863	-5.95964	-8.88193	-17.2238	-2.78753	-4.64634	-9.90613	-8.52825	-10.7116	-9.20294	-7.15568	4.47409	12.6583	14.6229	7.15436
	-8.70959	-10.5108	-9.6047	-6.44917	-3.08854	-3.74291	-10.0364	-5.78906	0.623951	-2.46616	-1.23409	-6.2856	-2.44225	-2.24627	4.99114	3.74862	5.09181	2.54502
	-8.19692	-6.04218	-7.34284	-3.52645	0.455327	-2.67477	-6.8482	-6.39964	-2.27113	-0.717597	3.10273	-2.68526	-1.26402	0.252695	5.89427	8.38156	8.20485	6.21203
Chemical No	k16	k17	k18	k20	k21	k22	k23	k24	k25	k26	k27	k28	k30	k32	k33	k34	k35	k36
The inhibition ratio (%)	18.5078	5.35747	-4.80658	2.39012	-2.40135	-1.0468	-0.681834	0.279515	-5.37363	-12.2286	-17.7439	-4.08158	-20.1754	-18.1567	0.559502	9.31511	-5.53946	22.5403
	9.30203	5.5138	-7.99076	5.13505	-2.2589	-3.3893	-0.163777	-7.26077	-7.153	-18.6998	-16.5295	2.34716	-14.5577	-13.6932	-3.30921	2.23877	-10.559	-1.57565
	10.0868	7.68765	-5.6219	3.86748	-4.05498	4.38502	4.9052	-0.413748	-2.09114	-13.2881	-13.7777	6.64138	-8.62993	-10.1132	-9.97328	6.62133	-12.1786	-6.54569
Chemical No	k37	k38	k40	x1	x2	x3	x4	x5	x6	x8	x9	x10	x11	x12	x13	x14	x15	x16
The inhibition ratio (%)	-3.50894	-6.0936	-4.11784	-10.6018	-14.4573	-2.21872	-3.62849	-4.82193	-9.15316	-4.05557	12.2148	-5.42481	-4.56781	-2.83525	10.6755	3.62866	12.5984	-24.8411
	-4.17358	-3.85401	-4.32881	-9.36045	-11.7575	-6.18695	-9.85004	-0.73004	-7.50199	-2.83849	10.1496	-3.54924	-2.03201	-2.87472	-5.62368	-18.3705	-31.9592	-45.6409
	-6.00477	-8.7002	-6.08607	-10.303	-13.965	-12.0817	-14.1455	-2.16358	-8.55862	-2.7123	5.92138	-5.28812	-4.60417	-4.75251	-23.6534	-28.1515	-40.9952	-43.0971
Chemical No	x17	x18	x19	x20	x21	x22	x23	x24	x25	x26	x27	x28	x29	x30	z1	z2	z3	z4
The inhibition ratio (%)	-25.857	-28.1651	4.98273	1.7686	-5.59048	42.2873	6.90915	24.9564	3.51163	12.6265	6.09814	29.8597	15.9168	2.70165	-50.9474	-63.517	-43.1986	-82.6928
	-35.4461	-41.0933	-19.2035	-19.2533	-27.6309	-8.25693	6.31351	3.81239	-11.1921	3.54814	0.937876	10.0707	-5.42107	-6.29563	-11.5332	-15.6939	-12.0752	-31.3281
	-33.8367	-56.574	-65.3118	-24.7938	-43.7695	-18.2866	1.17806	-6.0988	-14.8162	-5.24791	-6.4649	-4.93372	-13.8611	-8.01914	-7.79966	-7.42319	-4.32899	-18.864
Chemical No	z5	z6	z7	z8	z9	z10	z11	z12	z13	z14	z15	z16	z17	z18	z19	z20	z21	z22
The inhibition ratio (%)	-73.6398	-27.385	-68.3929	-59.8154	-67.8227	-36.3143	-37.2467	-36.9791	-70.8431	-79.5343	-30.9046	-44.4285	-48.5204	-30.6224	-4.47828	-11.8384	-11.7337	-4.91787
	-29.2504	-17.8801	-25.4235	-18.1993	-24.7515	-8.51008	-12.1475	-18.5622	-28.1778	-30.7013	-1.53931	-9.09797	-3.94152	-2.09406	4.14682	-6.28176	-6.84976	-9.26157
	-15.6761	-14.5517	-12.6758	-11.5444	-14.5967	3.81697	-15.0569	-12.7995	-16.7811	-16.4742	4.49321	-0.165836	1.61113	0.972437	18.6815	-22.4056	3.67454	5.41434
Chemical No	s1	s2	s3	s4	s5	s6	s7	s8	s9	s10	s11	s12	s13	s14	s15	s16	s17	s18
The inhibition ratio (%)	12.5914	6.5304	38.3009	18.6001	-5.32655	-12.9314	-15.8242	-23.1537	-13.8206	-35.4626	-24.329	-50.2502	-6.07789	-0.753577	25.6336	13.2831	10.8012	34.8545
	14.3024	4.77298	25.2498	6.23531	-2.24456	-7.84011	-11.5063	-20.217	-12.0117	-25.7479	-15.5035	-4.40806	-15.9874	-9.46875	18.2015	7.28169	8.35351	4.03526
	18.7872	9.16137	16.1517	7.21075	5.82534	9.07276	-6.30545	-1.07423	-2.78482	-9.9944	-4.1054	36.4775	-11.1928	-2.71533	17.4183	-6.85222	14.88	10.1003
Chemical No	s19	s20	s22	s23	s24	pdtc
The inhibition ratio (%)	-7.77419	22.244	14.6732	-11.0785	-24.7524	52.7181
	-9.76699	14.9535	5.28117	-12.6126	-19.5086	50.314
	1.73612	21.6839	0.427024	2.8079	-3.79511	48.0172
Chemical No		con	w1	w2	w3	w4	w5	w6	w7	w8	w9	w10	w12	w13	w14	w15	w16	w17	w18	w19	w20
OD405nm	The first	1.12418	1.19402	1.16473	1.008	1.00393	1.16267	0.88917	0.851519	0.675859	0.828091	0.642093	0.834938	1.1454	1.08633	0.772056	0.704378	0.789429	0.706492	0.761242	0.483089
		1.14452	1.29402	1.46953	1.12287	1.06368	1.21641	1.1029	0.946766	0.754309	0.844996	0.553522	0.858379	1.159	1.09794	0.808841	0.727253	0.819908	0.743027	0.789438	0.594519
		0.965372	1.20406	1.51088	1.29733	1.08572	1.22205	1.22871	1.11164	1.06113	0.857576	0.777052	0.857885	1.16253	1.0709	0.80566	0.683467	0.875242	0.723508	0.878758	0.564741
	The second	1.15657	1.28653	1.52157	1.35302	1.12408	1.38754	1.36525	1.29464	1.23526	1.03658	0.807035	1.00798	1.21124	1.20273	0.775169	0.90765	0.974379	1.0811	1.26363	0.942776
		1.22966	1.45357	1.55163	1.36179	1.26242	1.5429	1.42754	1.335	1.24295	1.35652	1.08463	1.4886	1.30383	1.25434	0.923403	0.985016	1.29354	1.18774	0.823782	0.959129
		1.46415	1.53074	1.65528	1.40606	1.5567	1.56855	1.43367	1.38046	1.4551	1.41615	1.15959	1.51531	1.39864	1.34397	1.29769	1.288	1.41553	1.19897	1.1187	0.978512
	The third	1.66248	1.6006	1.66269	1.53742	1.57462	1.57561	1.51834	1.40541	1.48495	1.50359	1.1831	1.55439	1.40705	1.47015	1.37599	1.42754	1.4441	1.21331	1.39796	1.08182
		1.46477	1.6997	1.6818	1.74518	1.66039	1.64909	1.51962	1.47609	1.55815	1.54874	1.20033	1.62307	1.50716	1.76576	1.45493	1.5584	1.54414	1.24145	1.42619	1.21772
		1.52314	1.80897	1.68538	1.77921	1.72472	1.81051	1.67194	1.47837	1.56563	1.76568	1.25074	1.63352	1.6153	1.78603	1.50879	1.56019	1.59445	1.64268	1.56208	1.65038
Chemical No		con	w21	w22	w23	k1	k2	k3	k4	k5	k6	k7	k8	k9	k10	k11	k12	k13	k14	w11	pdtc
OD405nm	The first	1.93322	2.16203	2.42812	2.36569	2.30983	1.9814	2.12741	2.30057	1.83577	1.98284	2.18714	2.02073	2.00615	2.15992	2.10701	1.75323	1.5219	1.65654	1.6865	0.882595
		2.01671	2.25668	2.43565	2.42712	2.3331	2.1527	2.22047	2.37946	2.12393	2.14513	2.19418	2.27192	2.32446	2.22119	2.14531	2.00781	1.70085	1.70446	1.69567	0.957096
		2.09879	2.42915	2.47817	2.43961	2.33646	2.2751	2.23807	2.4105	2.25763	2.20179	2.26659	2.27192	2.36602	2.22427	2.22923	2.01705	2.06031	1.80322	1.86268	1.02026
	The second	2.23823	2.4566	2.49227	2.44759	2.39827	2.29234	2.31973	2.4641	2.34277	2.21686	2.27094	2.27567	2.36655	2.29569	2.26158	2.0266	2.13538	2.1393	1.94864	1.05204
		2.23996	2.46159	2.49558	2.49938	2.41412	2.3355	2.34399	2.48802	2.39597	2.26667	2.30967	2.27663	2.38893	2.3134	2.33958	2.18877	2.19911	2.1465	1.95559	1.15111
		2.31913	2.47115	2.52393	2.50321	2.4233	2.37942	2.38802	2.52741	2.45209	2.27138	2.38435	2.32892	2.46909	2.35425	2.34885	2.24269	2.20802	2.16541	2.0554	1.17416
	The third	2.40115	2.50008	2.5371	2.61523	2.48356	2.40914	2.46075	2.56081	2.51324	2.46352	2.43018	2.33083	2.48715	2.46973	2.37518	2.27255	2.21642	2.2108	2.09008	1.22178
		2.43084	2.67271	2.59321	2.62537	2.49724	2.44965	2.48496	2.63969	2.57652	2.51639	2.43961	2.38512	2.51607	2.47301	2.46341	2.30582	2.24169	2.22939	2.11178	1.25038
		2.52075	2.78265	2.66669	2.65204	2.63123	2.46047	2.6037	2.65577	2.73354	2.53982	2.53571	2.40865	2.54696	2.50294	2.49558	2.34097	2.27836	2.30927	2.16792	1.35001
Chemical No		con	k15	k16	k17	k18	k19	k20	k21	k22	k23	k24	k25	k26	k27	k28	k29	k30	k32	k34	pdtc
OD405nm	The first	1.22308	1.08347	0.945419	1.13718	1.26818	0.902185	1.17199	1.27248	1.15438	1.19899	1.22395	1.27445	1.38763	1.43542	1.25253	0.950205	1.49575	1.39267	0.990517	0.625099
		1.23505	1.10567	0.977018	1.20172	1.33479	1.04847	1.26499	1.30159	1.2516	1.27013	1.27598	1.34684	1.41964	1.49744	1.34097	0.99358	1.53253	1.53968	1.21288	0.641689
		1.33812	1.33551	1.17121	1.25396	1.37575	1.22855	1.26854	1.31334	1.43	1.35301	1.28571	1.37896	1.45321	1.53699	1.3577	1.04716	1.53387	1.55317	1.23922	0.680367
	The second	1.35698	1.35498	1.21777	1.30019	1.47836	1.25582	1.29661	1.35171	1.44513	1.36686	1.44184	1.39735	1.63389	1.61364	1.35961	1.19729	1.57687	1.58448	1.34653	0.727255
		1.4314	1.37753	1.3093	1.33479	1.48318	1.26439	1.31334	1.4822	1.45866	1.40342	1.54239	1.56546	1.69288	1.65593	1.36304	1.23124	1.62007	1.58932	1.35571	0.793005
		1.44176	1.38998	1.30959	1.36192	1.60662	1.26696	1.40297	1.49179	1.46972	1.46679	1.55305	1.56992	1.6944	1.65981	1.4082	1.26217	1.64901	1.63559	1.4332	0.849428
	The third	1.51927	1.41407	1.36892	1.43201	1.61205	1.32814	1.40408	1.50158	1.49754	1.49892	1.58047	1.61023	1.75443	1.75402	1.42363	1.33109	1.67006	1.7009	1.44534	0.890835
		1.53761	1.45351	1.4171	1.4467	1.66928	1.34972	1.53078	1.73013	1.50898	1.50339	1.59258	1.62749	1.76381	1.76276	1.51634	1.39386	1.73491	1.71651	1.49556	0.901997
		1.7188	1.61132	1.50784	1.52972	1.7627	1.42271	1.65599	1.7375	1.55962	1.53899	1.62226	1.6377	1.89191	1.91674	1.51843	1.43454	1.78271	1.84111	1.51846	0.927286
Chemical No		con	k35	k36	k37	k38	k33	k40	x1	x2	x3	x4	x5	x6	x7	x8	x9	x10	x11	x12	pdtc
OD405nm	The first	2.21437	2.28197	0.627899	2.23103	2.27008	2.12238	2.29348	2.36061	2.50383	2.19738	2.18963	2.33234	2.38699	1.64074	2.30983	1.81737	2.29446	2.32185	2.24512	1.88795
		2.22942	2.3098	2.26577	2.34926	2.41246	2.1797	2.29978	2.49554	2.56963	2.21354	2.27875	2.33623	2.45129	1.76791	2.31656	1.9628	2.36871	2.33511	2.30315	2.02304
		2.25709	2.4803	2.29681	2.35572	2.42666	2.3613	2.38354	2.55513	2.59618	2.43863	2.47564	2.35542	2.47594	1.83525	2.34624	2.1022	2.40122	2.35001	2.34259	2.07823
	The second	2.34436	2.56033	2.3768	2.43561	2.42847	2.36547	2.43242	2.56585	2.6248	2.44759	2.57772	2.37814	2.48061	1.86895	2.42323	2.12601	2.40489	2.40155	2.39357	2.08123
		2.36794	2.64006	2.4129	2.48402	2.44825	2.44147	2.46307	2.59364	2.65063	2.54245	2.61582	2.3889	2.55328	1.92968	2.43108	2.12664	2.47214	2.41453	2.43561	2.08382
		2.40453	2.66792	2.43927	2.49423	2.5144	2.5454	2.52942	2.62351	2.67816	2.56711	2.62431	2.40176	2.61685	1.93063	2.46454	2.14186	2.4924	2.44537	2.49225	2.18586
	The third	2.43111	2.67727	2.52541	2.5231	2.57262	2.66537	2.56461	2.63899	2.71801	2.69621	2.71845	2.4121	2.62056	1.96774	2.47932	2.2226	2.5267	2.51028	2.51502	2.27316
		2.44807	2.73341	2.61588	2.58166	2.57332	2.68401	2.56763	2.67283	2.74931	2.73785	2.81728	2.53429	2.64026	2.02328	2.48676	2.29142	2.56711	2.52168	2.56617	2.31695
		2.44952	2.81055	2.66711	2.66401	2.82037	2.71022	2.64249	2.77195	2.88483	2.78008	2.82965	2.54086	2.69511	2.15706	2.56139	2.38072	2.62244	2.63417	2.5958	2.31899
Chemical No		con	x13	x14	x15	x16	x17	x18	x19	x20	x21	x22	x23	x24	x25	x26	x27	x28	x29	x30	pdtc
OD405nm	The first	1.22438	1.01693	0.961475	0.984215	1.37571	1.44046	1.30434	1.06071	1.02983	1.17064	-0.000473333	1.14929	0.800177	0.989506	1.05676	1.15069	0.757969	0.991829	1.02749	0.415689
		1.247	1.0807	1.24831	1.09264	1.55172	1.56847	1.70234	1.20902	1.30363	1.35406	0.972866	1.15483	0.888706	1.26783	1.07951	1.1665	0.884632	1.05917	1.2899	0.49192
		1.25438	1.23039	1.38078	1.17952	1.72386	1.68021	1.76844	1.27039	1.32641	1.40935	1.17785	1.16423	1.10706	1.33759	1.11906	1.18137	0.970659	1.08174	1.30771	0.516985
	The second	1.28222	1.25459	1.41785	1.66133	1.85722	1.71038	1.77668	1.30272	1.42474	1.58885	1.32902	1.18493	1.14778	1.38976	1.22325	1.19524	1.08614	1.19179	1.31744	0.60322
		1.28569	1.26966	1.54947	1.71014	1.85952	1.76065	1.83744	1.54995	1.55195	1.66264	1.39731	1.20559	1.23668	1.44706	1.22581	1.29171	1.18013	1.42321	1.36328	0.652512
		1.30106	1.5623	1.61239	1.73398	1.91805	1.76933	1.84473	1.75927	1.63717	1.6865	1.46209	1.23418	1.337	1.46516	1.28263	1.34573	1.21307	1.4637	1.43182	0.730963
	The third	1.30805	1.57344	1.65123	1.76081	1.92058	1.7968	2.11919	1.87556	1.63744	1.86219	1.60657	1.25049	1.41501	1.52064	1.3512	1.43243	1.34403	1.54696	1.46444	0.799875
		1.39462	1.74011	1.68057	1.85719	1.95767	1.86428	2.12757	2.2785	1.70432	1.99821	1.6149	1.3812	1.43429	1.59548	1.50873	1.48943	1.41835	1.55214	1.48668	0.807575
		1.44965	1.82093	1.98946	2.23657	2.06359	1.89624	2.25469	2.71021	1.84008	2.10936	1.69017	1.47171	1.55626	1.65141	1.5103	1.49891	1.5948	1.62878	1.53418	1.08721
Chemical No		con	z1	z2	z3	z4	z5	z6	z7	z8	z9	z10	z11	z12	z13	z14	z15	z16	z17	z18	pdtc
OD405nm	The first	1.10743	1.7042	2.02503	1.64863	2.08723	2.1688	1.31031	2.04012	1.86497	1.97948	1.46664	1.46859	1.57378	2.09654	2.20767	1.49503	1.75916	1.85939	1.48232	1.19064
		1.30494	1.9706	2.04157	1.87717	2.38407	2.19154	1.64997	2.12641	2.06252	2.12319	1.76076	1.81033	1.7915	2.1731	2.24107	1.67455	1.82631	1.87336	1.57711	1.22974
		1.36547	2.02776	2.11081	1.88401	2.43054	2.19949	1.85212	2.19508	2.11008	2.2374	1.92234	1.90604	1.80957	2.18454	2.33378	1.77579	1.87082	1.87812	1.87529	1.24963
	The second	1.78004	2.03635	2.13755	1.90294	2.43364	2.37827	2.092	2.28069	2.14021	2.28703	2.00475	1.97701	2.05833	2.307	2.40414	1.78315	1.99902	1.90182	1.89291	1.26781
		1.82402	2.07627	2.14687	2.16853	2.44217	2.41656	2.1014	2.32808	2.18541	2.32466	2.01954	2.04225	2.20876	2.33039	2.43919	1.87616	2.00439	1.90688	1.90202	1.35882
		1.97758	2.11277	2.17322	2.18418	2.45447	2.41948	2.38625	2.39193	2.27185	2.3515	2.03236	2.24043	2.35063	2.51705	2.45197	2.00826	2.08605	1.99295	1.90361	1.3594
	The third	2.0848	2.33001	2.19199	2.23136	2.45692	2.44335	2.4538	2.45998	2.38076	2.44898	2.03314	2.45773	2.44458	2.52388	2.47709	2.02071	2.15902	2.06949	2.16454	1.98734
		2.2373	2.38158	2.32476	2.29308	2.65257	2.56088	2.46432	2.46019	2.412	2.47253	2.04622	2.53134	2.46019	2.55659	2.55345	2.10887	2.23738	2.20347	2.17878	2.01572
		2.30276	2.42999	2.59988	2.3872	2.76507	2.65914	2.67077	2.54444	2.59689	2.67035	2.29263	2.63328	2.56803	2.65611	2.68571	2.1976	2.23944	2.24516	2.21711	2.07581
Chemical No		con	z19	z20	z21	z22	s1	s2	s3	s4	s5	s6	s7	s8	s9	s10	s11	s12	s13	s14	pdtc
OD405nm	The first	0.563692	0.600832	0.630823	0.647543	0.552113	0.455673	0.512083	0.350003	0.433113	0.598263	0.595472	0.652693	0.714542	0.653812	0.707422	0.666033	0.925583	0.503063	0.523132	0.141953
		0.579332	0.610703	0.649853	0.656593	0.590872	0.505672	0.562723	0.366163	0.452493	0.627653	0.695173	0.680002	0.736452	0.683292	0.847792	0.760712	0.892942	0.653662	0.600903	0.161733
		0.633743	0.644802	0.706432	0.681112	0.721163	0.591702	0.585932	0.380083	0.560682	0.645493	0.715883	0.725233	0.737162	0.685223	0.851643	0.782293	0.851072	0.728033	0.666122	0.162133
	The second	0.645323	0.668663	0.742912	0.717472	0.740372	0.594603	0.602602	0.424703	0.574492	0.680872	0.723463	0.760092	0.781261	0.725933	0.873812	0.784792	0.760862	0.778212	0.716642	0.167033
		0.709732	0.671543	0.745613	0.759212	0.771582	0.604393	0.626492	0.548622	0.695063	0.729532	0.731932	0.765873	0.855562	0.754433	0.884222	0.797632	0.743982	0.789532	0.789543	0.184293
		0.750393	0.677933	0.749182	0.772982	0.788492	0.605322	0.775862	0.600502	0.704613	0.742302	0.815123	0.821743	0.894283	0.877983	0.889523	0.849442	0.693413	0.874311	0.798622	0.203663
	The third	0.926912	0.714842	0.920532	0.860703	0.810953	0.650873	0.823051	0.761673	0.711452	0.749323	0.827873	0.881523	0.918312	0.893282	0.971252	0.860502	0.643353	0.983423	0.860943	0.206363
		0.863526	0.751633	1.17578	0.886532	0.877823	0.694483	0.827173	0.767082	0.844193	0.913982	0.831532	0.994053	0.919271	0.902452	0.989082	0.982012	0.600153	1.02727	0.962023	0.212393
		0.951749	0.763432	1.26028	0.894192	0.904942	0.881653	0.840742	0.770523	0.988811	0.919142	0.833992	1.03952	0.934063	1.02282	1.05592	1.01225	0.498403	1.03842	0.993683	0.239323
Chemical No		con	s15	s16	s17	s18	s19	s20	s21	s22	s23	s24	pdtc
OD405nm	The first	0.724535	0.535406	0.590185	0.629726	0.426016	0.742176	0.526445	0.474286	0.578276	0.758986	0.888746	0.413917
		0.743715	0.538937	0.642975	0.652975	0.452626	0.797855	0.567616	0.492726	0.637405	0.843796	0.906256	0.448297
		0.744347	0.571085	0.685535	0.690907	0.562765	0.844576	0.626366	0.503746	0.672256	0.854937	0.965265	0.475086
	The second	0.803246	0.593716	0.706436	0.740356	0.716736	0.861816	0.673725	0.540855	0.706865	0.893295	0.981426	0.477966
		0.844185	0.679377	0.753216	0.760376	0.823606	0.930246	0.675306	0.689985	0.767015	0.934736	0.983295	0.501526
		0.847305	0.767565	0.853426	0.785606	0.853725	0.946335	0.772655	0.755507	0.889105	0.981356	1.0167	0.527096
	The third	0.889305	0.829365	1.06419	0.851856	0.925676	0.988766	0.795765	0.944265	0.961546	1.00489	1.04612	0.589766
		1.15857	0.877316	1.08455	0.904566	0.958326	1.03561	0.823416	1.03746	1.03421	1.0382	1.10685	0.596115
		1.12444	0.913076	1.24096	0.943855	0.967905	1.09286	0.865255	1.075	1.16301	1.04015	1.13974	0.604567

## Sheet: Table2
Chemical No	con	w10	w11	w19	w20	s1	s3	s15	s20	pdtc
The inhibition ratio	9.58053	23.8915	31.9196	12.9638	10.0937	8.55394	18.6354	42.9431	22.7853	56.1128
	-1.46556	28.5583	28.2603	13.985	6.57384	12.571	21.2701	41.0531	23.7717	54.8866
	-8.11487	27.4553	11.7046	10.3653	6.53229	9.2455	21.1532	41.7068	20.9989	45.2084
Chemical No		con	w10	w11	w19	w20	s1	s3	s15	s20	pdtc
OD405nm	The first	1.34618	0.993969	0.861706	1.16504	1.15382	1.19557	1.02589	0.706018	0.979515	0.583055
		1.30274	1.02098	0.893045	1.16334	1.21468	1.22942	1.11559	0.759806	1.05568	0.585415
		1.35551	1.03275	0.971476	1.15691	1.23172	1.2369	1.1167	0.818975	1.0568	0.588959
	The second	1.51503	1.03299	1.04222	1.26012	1.38462	1.25481	1.13398	0.86941	1.07981	0.644196
		1.49159	1.0844	1.06339	1.27079	1.40096	1.33566	1.18738	0.87274	1.13251	0.690748
		1.48701	1.0929	1.11806	1.33424	1.4126	1.33823	1.21642	0.906675	1.21306	0.692259
	The third	1.54409	1.09663	1.30164	1.40244	1.48483	1.43121	1.24289	0.919876	1.25259	0.820585
		1.63577	1.11212	1.42553	1.4191	1.46872	1.45102	1.25333	0.919876	1.26398	0.887957
		1.60825	1.26477	1.50051	1.47027	1.52178	1.4632	1.27905	0.951385	1.26609	0.914936

## Sheet: Figure S1
	Induced with TNF-α（OD405nm）
The concentration of TNF-α (ng/mL)	0	0.1	1	10
The first	0.416805	0.481787	0.448223	0.369392	CTNF-α (ng/mL)	Con	0.1	1	10
	0.398479	0.424298	0.40338	0.391971	The relative expression of the SEAP (Folds)	1.01737	1.02572	0.958521	0.863856
	0.51212	0.432212	0.39902	0.365747		0.99266	0.986563	0.936207	0.767812
						0.989969	1.01426	0.97007	0.774069
The second	0.424383	0.465198	0.423375	0.343249
	0.451149	0.406887	0.375248	0.311091
	0.419634	0.415126	0.422886	0.347456
The third	0.447774	0.411915	0.406371	0.347561
	0.396107	0.461805	0.448941	0.323625
	0.447774	0.44963	0.410379	0.338774
	Induced with PolyI：C（OD405nm）
The concentration of PolyI：C（nM）	0	1	10	100
The first	0.335249	0.412576	0.423766	0.376257	CPolyI:C (nM)	con	1	10	100
	0.346826	0.367953	0.478524	0.312567	The relative expression of the SEAP (Folds)	1.01792	1.09679	1.23754	0.954313
	0.416824	0.403508	0.4337	0.341404		1.06066	1.18119	1.35576	0.982964
						0.921411	0.962121	1.27945	1.0047
The second	0.401393	0.402939	0.503564	0.384675
	0.351266	0.467368	0.43258	0.312865
	0.39238	0.404842	0.527464	0.363619
The third	0.320456	0.38625	0.498327	0.33746
	0.352678	0.316438	0.473892	0.374285
	0.321574	0.33597	0.409008	0.372875
Induced for different time（OD405nm）		con	LPS	polyI：C	TNF-α			LPS			PolyI:C			TNF-α
6h	The first	0.161523	0.251793	0.166793	0.132133		6h	1.54182	1.53067	1.5671	1.04496	1.04347	1.02953	0.963701	0.969699	0.969295
		0.193343	0.294653	0.171643	0.158013		12h	1.80931	1.8312	1.86725	1.15842	1.28886	1.21585	1.13697	1.11301	1.08399
		0.202073	0.312253	0.211673	0.182723		24h	1.75864	1.61325	1.70751	1.00226	1.30869	1.22361	1.31209	1.12648	1.02386
							The numbers express the relative expression of the SEAP (folds)
	The second	0.205853	0.321553	0.212443	0.190903
		0.207983	0.321903	0.218433	0.202523
		0.217873	0.323483	0.229233	0.215353
	The third	0.227533	0.338983	0.232333	0.218223
		0.228963	0.345133	0.243163	0.224523
		0.233573	0.356933	0.244573	0.226413
12h	The first	0.158536	0.325356	0.199556	0.219097
		0.185246	0.318816	0.202867	0.193737
		0.168087	0.281956	0.190536	0.169147
	The second	0.114547	0.228706	0.170686	0.148837
		0.160526	0.271306	0.209976	0.151667
		0.169336	0.313787	0.192116	0.194127
	The third	0.167506	0.339746	0.172516	0.186116
		0.176406	0.343746	0.188147	0.174006
		0.193336	0.319686	0.174656	0.180727
24h	The first	0.577085	1.13676	0.613707	0.995125
		0.665445	1.11443	0.562725	0.731825
		0.658285	1.09166	0.728676	0.767086
	The second	0.656355	0.935205	0.606245	0.706615
		0.558645	0.883366	0.950315	0.820795
		0.653996	1.1102	0.889385	0.577976
	The third	0.658735	1.06733	0.558275	0.786575
		0.649666	1.14956	0.633387	0.417486
		0.748886	1.10204	0.708857	0.902315

## Sheet: Figure S2
	RAW264.7 IL-6
	Con			LPS			LPS+w10			LPS+PDTC
6h	0.145919	1.86959	0.984952	411.09	343.908	421.797	704.697	579.494	882.69	610.862	588.833	720.15
12h	1.11059	1.25058	0.639291	437.34	784.746	487.079	462.702	561.652	458.591	157.116	148.987	163.64
24h	1.09163	1.32815	0.580221	7.98789	6.62913	7.14002	11.5298	14.0243	6.34605	0.892449	0.860373	1.15898
The numbers express the relative expression of the target gene (folds)
	RAW264.7 COX-2
	Con			LPS			LPS+w10			LPS+PDTC
6h	1.04802	1.11623	0.835705	69.467	33.8845	53.2782	36.1878	52.6602	72.8396	83.7797	39.1286	95.1285
12h	0.986395	1.03027	0.983333	23.8809	46.8946	29.099	25.1119	34.9554	30.9949	32.5837	45.1459	30.5588
24h	1.62391	0.973292	0.402795	20.5901	8.07298	9.13168	20.2745	21.0944	16.9826	5.57764	5.31584	5.79006
The numbers express the relative expression of the target gene (folds)
